# Supplementary material for: Novel Anti-Cancer Products Targeting AMPK: Natural Herbal Medicine against Breast Cancer
Source: Molecules. 2023 Jan 11;28(2):740. doi: 10.3390/molecules28020740 (PMC9863744; doi:10.3390/molecules28020740)
Supplement: Supplementary file 1 [file molecules-28-00740-s001.zip]

Archive with 1 entries (1 files):
- molecules-2036126-supplementary.pdf
